# Supplementary material for: Dietary Patterns and Circadian Syndrome among Adults Attending NHANES 2005–2016
Source: Nutrients. 2023 Jul 31;15(15):3396. doi: 10.3390/nu15153396 (PMC10421411; doi:10.3390/nu15153396)
Supplement: Supplementary file 1 [file nutrients-15-03396-s001.zip]

Archive with 1 entries (1 files):
- nutrients-2493133-supplementary.pdf
